# Supplementary material for: ‘I Was Smoking a Lot More during Lockdown Because I Can’: A Qualitative Study of How UK Smokers Responded to the Covid-19 Lockdown
Source: Int J Environ Res Public Health. 2021 May 28;18(11):5816. doi: 10.3390/ijerph18115816 (PMC8198893; doi:10.3390/ijerph18115816)
Supplement: Supplementary file 1 [file ijerph-18-05816-s001.zip]

Archive with 1 entries (1 files):
- ijerph-1208929-supplementary.pdf
